# Supplementary material for: Pharmacokinetics of Curcumin Delivered by Nanoparticles and the Relationship with Antitumor Efficacy: A Systematic Review
Source: Pharmaceuticals (Basel). 2023 Jun 29;16(7):943. doi: 10.3390/ph16070943 (PMC10384157; doi:10.3390/ph16070943)
Supplement: Supplementary file 1 [file pharmaceuticals-16-00943-s001.zip]

Archive with 3 entries (3 files):
- Table S1. Reasons for exclusion from studies.pdf
- Table S2 - Risk of bias included studies.pdf
- Table S3. Database serch and results.pdf
